# Supplementary material for: Effects of Maternal Vitamin D Levels on Prematurity: Feasibility Study in a Multicenter Observational Pilot
Source: Nutrients. 2025 Mar 27;17(7):1160. doi: 10.3390/nu17071160 (PMC11990355; doi:10.3390/nu17071160)
Supplement: Supplementary file 1 [file nutrients-17-01160-s001.zip]

Archive with 1 entries (1 files):
- nutrients-3524846-supplementary.pdf
